# Supplementary material for: Next-generation sequencing identifies articular cartilage and subchondral bone miRNAs after ESWT on early osteoarthritis knee
Source: Oncotarget. 2016 Aug 17;7(51):84398–407. doi: 10.18632/oncotarget.11331 (PMC5356668; doi:10.18632/oncotarget.11331)
Supplement: Supplementary file 2 [file oncotarget-07-84398-s002.xls]

## Sheet: Sheet1
	Sham vs OA	Sham vs OA+SW	OA vs OA+SW	Expression profile
miR-ID	rno-miR-451-5p	rno-miR-451-5p	rno-miR-378a-3p	Up regulation
	rno-miR-191a-5p	rno-miR-378a-3p	rno-miR-191a-5p
	rno-miR-30e-5p	rno-miR-191a-5p	rno-miR-181a-5p
	rno-miR-22-3p	rno-miR-181a-5p	rno-miR-125a-5p
	rno-miR-21-5p	rno-miR-125a-5p
	rno-miR-16-5p	rno-miR-30e-5p
	rno-miR-10b-5p	rno-miR-21-5p
		rno-miR-16-5p
Gene	Chad, Tldc1, Clec3a, Chadl, Slfn3, Mfi2, RGD1559662, Crispld1, H3f3c, LOC100909949, Mcpt8l2, Zfp385b, A1i3, RGD1559588, LOC102557454, Extl1, LOC100912106, R3hdml, Mcpt8, Sfrp5, LOC103691797, LOC102549864, RT1-T24-4, LOC100360791, LOC103690985, Hmgn1, Pdia5, LOC103689966, LOC103692716, Fam111a, Cytl1, LOC100910934, RT1-CE16.	Clec3a, Fmod, C4b, Atp1a2, RGD1561715, LOC103691468, Adipoq, Serpina3n, Galnt16, Myom1, Myh7, LOC102556989, Prelp, Cilp2, LOC103695321, Sh3bgr, Alpk3, H3f3c, Cidec, LOC100911956, Chrdl2, Snip1, Nexn, Myl2, Tuba1c, Cox6a2, Ntrk2, Cryab, LOC103692192, Aoc3, mem38a, Cilp, Ryr1, C1qtnf3, Hspb8, Ahnak2, RT1-T24-4, Fndc1, Tmod4, LOC102552055, Plin4, Tnxa-ps1, Srl, Scd1, LOC102549115, Cpxm2, LOC10091093…	Ltbp4, Cryab, Neb, Cacna1s, Atp6ap1l, LOC100910455, LOC102557574, Actn2, Hbegf, LOC684327, Cmya5, Cdh13, LOC103692192, Hspb8, H19, Serpine1, Klhl41, Mmp3, Cox6a2, Clec2dl1. Xirp2. LOC100359600. Pdcd5. Gfap, Tnn, Hfe2, Eno3, Des, Mmp12, Ankrd23, Col3a1, LOC102552895, Myoz1, Ttn, Medag, Gpd1, Ahnak2, Mb, Casq1, Tnni2, Tnnc2, Actn3, Myh2, Atf3, Eef1a2, Atp2a1, Myl1, Pdlim3, Myom2, LOC102549115, Ckm,…	Down regulation
Supplemental data 1. The profiles and expressions of miRNA (up regulation ) and gene (down regulation) in articular cartilage with comparisons between sham and OA, sham and OA+ESWT, OA and OA+ESWT.
