# Supplementary material for: Next-generation sequencing identifies articular cartilage and subchondral bone miRNAs after ESWT on early osteoarthritis knee
Source: Oncotarget. 2016 Aug 17;7(51):84398–407. doi: 10.18632/oncotarget.11331 (PMC5356668; doi:10.18632/oncotarget.11331)
Supplement: Supplementary file 4 [file oncotarget-07-84398-s004.xls]

## Sheet: Sheet1
	Sham vs OA	Sham vs OA+SW	OA vs OA+SW	Expression profile
miR-ID	rno-miR-191a-5p	rno-miR-191a-5p	rno-miR-191a-5p	Up regulation
	rno-miR-92a-3p	rno-miR-181a-5p	rno-miR-181a-5p
	rno-miR-143-3p	rno-miR-92a-3p	rno-miR-92a-3p
	rno-miR-10a-5p
Gene	Tspan11, Ptgis, Slc35f2, Zfp334, Myom3, Ngef, Kcnk2, B4galnt3, Mfge8, Mall, Gpnmb, Ckmt2, Qprt, Socs3, Lilrb3, Wnk4, RT1-A3, Syt12, Vdr, Il17d, Dus1l, Tenm3, Cdh15, Myl3, RT1-CE7, Cspg4, Trpv4, Wif1, Angptl2, Matn2, Prdm6, Bhlhe41, Gal, Nyap1, Ybx1-ps3, Lgr6, Chac1, Lims2, LOC100365697, Mcart1, Eps8l2, Cdkn1c, Zfp385b, Gli1, Papss2, LOC100911766, Aldoc, Grm4, Tnxa-ps1, Tnfrsf11b, Fbxo2, Car8, LOC…	LOC100912106, Pth1r, Trim46, Obsl1, Acp5, Itga3, Col16a1, Atp9a, Mybpc1, Shisa4, Itgb4, Nptxr, Myh1, Trim47, Ldlrad3, S100b, Wif1, Eef1a2, Pgbd5, Pcdhgb7, Ckm, Il11ra1, Rgma, LOC313641, Fam101a, Col18a1, Gpc1, Zfp334, Pvrl1, Ptch1, Srl, Bgn, Emp2, Npas2, Rhod, Nyap1, RGD1563354, Chst11, Sobp, Ssc5d, Tmem158, Myoz1, Lgr6, Smoc2, Chac1, Vdr, Nr1d1, Prdm6, Pacsin1, Islr, Slc35f2, LOC100911110, Tspan…	Fmod, LOC100361866, RGD1311447, Ucma, Tuba1c, Erp27, Cilp, Cilp2, LOC102554393, LOC100912132, LOC100909697, RT1-Ma, LOC100134871.	Down regulation
Supplementary data 3. The profiles and expressions of miRNA (up regulation ) and gene (down regulation) in subchondral bone with comparisons between sham vs OA, sham vs OA+SW and OA vs OA+SW.
