# Supplementary material for: Next-generation sequencing identifies articular cartilage and subchondral bone miRNAs after ESWT on early osteoarthritis knee
Source: Oncotarget. 2016 Aug 17;7(51):84398–407. doi: 10.18632/oncotarget.11331 (PMC5356668; doi:10.18632/oncotarget.11331)
Supplement: Supplementary file 5 [file oncotarget-07-84398-s005.xls]

## Sheet: Sheet1
	Sham vs OA	Sham vs OA+SW	OA vs OA+SW	Expression profile
miR-ID	rno-miR-181a-5p	rno-miR-143-3p	rno-miR-143-3p	Down regulation
	rno-miR-142-5p	rno-miR-142-5p	rno-miR-142-5p
	rno-miR-140-3p	rno-miR-140-3p	rno-miR-140-3p
	rno-miR-30e-5p	rno-miR-30e-5p	rno-miR-30e-5p
	rno-miR-27b-3p	rno-miR-27b-3p	rno-miR-27b-3p
	rno-miR-21-5p	rno-miR-22-3p	rno-miR-22-3p
		rno-miR-21-5p	rno-miR-21-5p
		rno-miR-10a-5p	rno-miR-10a-5p
		rno-miR-10b-5p	rno-miR-10b-5p
Gene	LOC100909697, Pck1, RGD1564801, LOC102556989, Thrsp, Plin1, LOC103693567, Scd1, LOC103689966, LOC680498, Tusc5, LOC103690939, Cidec, Plin4, LOC100909595, Nnat, Pde6h, Adipoq, Gpd1, Ndufa10l1, Isoc1, LOC102549115, Cpne1, LOC684828, LOC100910678, Rps9, LOC100912041.	Pck1, LOC100910934, RGD1564801, LOC103689966, LOC103693567, LOC103690939, LOC102556989, Thrsp, LOC100359928, LOC680498, Plin1, Pde6h, Nnat, Scd1, Cidec, Isoc1, LOC100910106, Plin4, Cpne1, LOC688442, Fam111a, LOC680322, Lig4, LOC102552204, Osm, LOC102549740, Glcci1, Tusc5, Adipoq, Kbtbd7, LOC102556556, Phf6, Stfa2, H3f3c, Mbnl1, Spag1, LOC100909595, LOC103692716, RT1-N1, Rps9, Ifi44l, Gpd1, LOC100…	LOC100910934, Fam111a, Pcp4l1, Mcart1,LOC103690985, Myh7, LOC100909949, Rab1b, LOC100359600, RGD1566006, Wbp1, LOC102554136, LOC679731, Tprkb.	Up regulation
Supplementary data 4. The profiles and expressions of miRNA (down regulation) and gene (up regulation) in subchondral bone with comparisons between sham vs OA, sham vs OA+SW, and OA vs OA+SW.
